# Supplementary material for: Gene Regulatory Network of the Noncoding RNA Qrr5 Involved in the Cytotoxicity of Vibrio parahaemolyticus during Infection
Source: Microorganisms. 2022 Oct 21;10(10):2084. doi: 10.3390/microorganisms10102084 (PMC9610228; doi:10.3390/microorganisms10102084)
Supplement: Supplementary file 1 [file microorganisms-10-02084-s001.zip]

Archive with 1 entries (1 files):
- microorganisms-1940400-supplementary.pdf
